# Supplementary material for: Diptera Dwelling Aquatic and Terrestrial Habitats in an Alpine Floodplain (Amola Glacier, Italian Alps)
Source: Insects. 2024 Nov 19;15(11):904. doi: 10.3390/insects15110904 (PMC11595050; doi:10.3390/insects15110904)
Supplement: Supplementary file 1 [file insects-15-00904-s001.zip]

Archive with 1 entries (1 files):
- insects-3240466-supplementary.pdf
